# Supplementary material for: A Use of Tritium-Labeled Peat Fulvic Acids and Polyphenolic Derivatives for Designing Pharmacokinetic Experiments on Mice
Source: Biomedicines. 2021 Nov 29;9(12):1787. doi: 10.3390/biomedicines9121787 (PMC8698565; doi:10.3390/biomedicines9121787)
Supplement: Supplementary file 1 [file biomedicines-09-01787-s001.zip]

Archive with 2 entries (2 files):
- biomedicines-1466482-Figure S1.jpg
- biomedicines-1466482-SI.pdf
